# Supplementary material for: Aleocharine rove beetles (Coleoptera, Staphylinidae) associated with Leptogenys Roger, 1861 (Hymenoptera, Formicidae) I. Review of three genera associated with L. distinguenda (Emery, 1887) and L. mutabilis (Smith, 1861)
Source: Zookeys. 2010 Oct 1;(59):47–60. doi: 10.3897/zookeys.59.510 (PMC3088343; doi:10.3897/zookeys.59.510)
Supplement: XML Treatment for Maschwitzia [file zookeys.59.510-treatment1.xml]

<!DOCTYPE tp:taxon-treatment
  PUBLIC "-//TaxonX//DTD Taxonomic Treatment Publishing DTD v0 20100105//EN" "tax-treatment-NSO.dtd">
<tp:taxon-treatment xmlns:tp="http://www.plazi.org/taxpub"><tp:treatment-meta><mixed-citation publication-type="journal"><person-group><name><surname>Maruyama</surname><given-names>Munetoshi</given-names></name><name><surname>von Beeren</surname><given-names>Christoph</given-names></name><name><surname>Hashim</surname><given-names>Rosli</given-names></name></person-group><article-title>Aleocharine rove beetles (Coleoptera, Staphylinidae) associated with <italic>Leptogenys</italic> Roger, 1861 (Hymenoptera, Formicidae) I. Review of three genera associated with <italic>L. distinguenda</italic> (Emery, 1887) and <italic>L. mutabilis</italic> (Smith, 1861)</article-title><source>Zookeys</source><day>1</day><month>10</month><year>2010</year><volume>2010</volume><issue>59</issue><fpage>47</fpage><lpage>60</lpage><pub-id pub-id-type="doi">10.3897/zookeys.59.510</pub-id></mixed-citation></tp:treatment-meta><tp:nomenclature><tp:taxon-name>
                        <tp:taxon-name-part taxon-name-part-type="genus">Maschwitzia</tp:taxon-name-part>
                    </tp:taxon-name><tp:taxon-authority>Kistner, 1989</tp:taxon-authority><xref ref-type="fig" rid="F2">Fig. 5</xref><tp:nomenclature-citation-list><tp:nomenclature-citation><tp:taxon-name>Maschwitzia</tp:taxon-name><comment><xref ref-type="bibr" rid="B10">Kistner 1989</xref>: 301 (original description).</comment></tp:nomenclature-citation></tp:nomenclature-citation-list></tp:nomenclature><tp:treatment-sec sec-type="Type species"><title>Type species.</title><p><tp:taxon-name>Maschwitzia ulrichi</tp:taxon-name> Kistner, 1989.</p></tp:treatment-sec><tp:treatment-sec sec-type="Diagnosis"><title>Diagnosis.</title><p> This genus is closely allied to <tp:taxon-name>Witteia</tp:taxon-name> in general appearance, especially pronotal shape, but may easily be distinguished from it by having a generalized labrum, not strongly sclerotized and without projections; the simple mandibles, their inner edges not emarginate at middle; the straight lateral projections of the labial apodeme; the much smaller eyes; the shorter antennae; and the shorter legs.</p><fig id="F2" position="float" orientation="portrait"><label>Figures 5–8.</label><caption><p>Type species of the genera <tp:taxon-name>Maschwitzia</tp:taxon-name>, <tp:taxon-name>Togpelenys</tp:taxon-name> and <tp:taxon-name>Witteia</tp:taxon-name> <bold>5</bold>  <tp:taxon-name>Maschwitzia ulrichi</tp:taxon-name>, dorsal habitus <bold>6</bold>  <tp:taxon-name>Togpelenys gigantea</tp:taxon-name>, dorsal habitus <bold>7</bold>  <tp:taxon-name>Witteia dentilabrum</tp:taxon-name> gen. et sp. n., dorsal habitus <bold>8</bold>  ditto, head and pronotum, dorsal view.</p></caption><graphic xmlns:xlink="http://www.w3.org/1999/xlink" xlink:href="ZooKeys-059-047-g002.jpg" position="float" orientation="portrait" xlink:type="simple"/></fig></tp:treatment-sec><tp:treatment-sec sec-type="Comments"><title>Comments.</title><p><xref ref-type="bibr" rid="B12">Kistner et al. (2008)</xref> transferred <tp:taxon-name>Trachydonia aenictophila</tp:taxon-name> Kistner, 1997 and <tp:taxon-name>Trachydonia dichthadiaphila</tp:taxon-name> Kistner, 2003 to <tp:taxon-name>Maschwitzia</tp:taxon-name>. However, they are apparently not members of <tp:taxon-name>Maschwitzia</tp:taxon-name>, nor even closely related in view of the absence of the autapomorphies of <tp:taxon-name>Wroughtonilla</tp:taxon-name> Wasmann, 1899 and its allied genera (see Discussion). Though the genus <tp:taxon-name>Zyras</tp:taxon-name> Stephens, 1835 is heterogeneous, apparently non-monophyletic and not well defined yet, they can be placed in <tp:taxon-name>Zyras</tp:taxon-name> (s.lat.) by sharing the general diagnostic features of the genus (e.g., <xref ref-type="bibr" rid="B6">Fenyes 1920</xref>) and excluded from <tp:taxon-name>Maschwitzia</tp:taxon-name>, as follows:</p><p><tp:taxon-name>Zyras</tp:taxon-name> (s. lat.) aenictophila (Kistner in <xref ref-type="bibr" rid="B13">Kistner et al. 1997</xref>), <bold>comb. n.</bold></p><p><tp:taxon-name>Zyras</tp:taxon-name> (s. lat.) dichthadiaphila (Kistner in <xref ref-type="bibr" rid="B11">Kistner et al. 2003</xref>), <bold>comb. n.</bold></p><p><tp:taxon-name>Trachydonia</tp:taxon-name> <xref ref-type="bibr" rid="B1">Bernhauer 1928</xref> has been placed as a subgenus of <tp:taxon-name>Zyras</tp:taxon-name>, but <xref ref-type="bibr" rid="B11">Kistner et al. (2003)</xref> raised it to generic status. At least <tp:taxon-name>Zyras aenictophila</tp:taxon-name> and <tp:taxon-name>Zyras dichthadiaphila</tp:taxon-name> are not members of <tp:taxon-name>Trachydonia</tp:taxon-name>. They are also not members of the subgenus <tp:taxon-name>Zyras</tp:taxon-name>. The genus <tp:taxon-name>Zyras</tp:taxon-name> should be subdivided into several genera based on a phylogenetic analysis, and then adequate systematic affiliation of these two species may be found.</p><p>The following four species are known in <tp:taxon-name>Maschwitzia</tp:taxon-name>.</p></tp:treatment-sec><tp:taxon-treatment><tp:treatment-meta><mixed-citation publication-type="journal"><person-group><name><surname>Maruyama</surname><given-names>Munetoshi</given-names></name><name><surname>von Beeren</surname><given-names>Christoph</given-names></name><name><surname>Hashim</surname><given-names>Rosli</given-names></name></person-group><article-title>Aleocharine rove beetles (Coleoptera, Staphylinidae) associated with <italic>Leptogenys</italic> Roger, 1861 (Hymenoptera, Formicidae) I. Review of three genera associated with <italic>L. distinguenda</italic> (Emery, 1887) and <italic>L. mutabilis</italic> (Smith, 1861)</article-title><source>Zookeys</source><day>1</day><month>10</month><year>2010</year><volume>2010</volume><issue>59</issue><fpage>47</fpage><lpage>60</lpage><pub-id pub-id-type="doi">10.3897/zookeys.59.510</pub-id></mixed-citation></tp:treatment-meta><tp:nomenclature><tp:taxon-name>
                            <tp:taxon-name-part taxon-name-part-type="genus">Maschwitzia</tp:taxon-name-part>
                            <tp:taxon-name-part taxon-name-part-type="species">ulrichi</tp:taxon-name-part>
                        </tp:taxon-name><tp:taxon-authority>Kistner, 1989</tp:taxon-authority><xref ref-type="fig" rid="F2">Fig. 5</xref><tp:nomenclature-citation-list><tp:nomenclature-citation><tp:taxon-name>Maschwitzia ulrichi</tp:taxon-name><comment><xref ref-type="bibr" rid="B10">Kistner 1989</xref>: 307 (original description).</comment></tp:nomenclature-citation><tp:nomenclature-citation><tp:taxon-name>Trachydonia leptogenophila</tp:taxon-name><comment> Kistner in <xref ref-type="bibr" rid="B11">Kistner et al. 2003</xref>: 386 (original description); <xref ref-type="bibr" rid="B15">Maruyama 2004</xref>: 96 (synonymized with <tp:taxon-name>Maschwitzia ulrichi</tp:taxon-name>).</comment></tp:nomenclature-citation></tp:nomenclature-citation-list></tp:nomenclature><tp:treatment-sec sec-type="Type locality"><title>Type locality.</title><p> Ulu Gombak, Selangor, Malaysia.</p></tp:treatment-sec><tp:treatment-sec sec-type="Additional records"><title>Additional records.</title><p> Ulu Gombak (University Malaya Field Studies Centre, 03°19.479N; 101°45.170E, 220–250 m alt.), Selangor, Malaysia, VIII 2008, C. von Beeren from the colony of <tp:taxon-name>Leptogenys distinguenda</tp:taxon-name> (10); same data, but III 2009, C.<!--PageBreak--> von Beeren and V. Witte (12); same data, but VIII 2009, C. von Beeren (10); same data, but IX 2009, Y. Nakase (6); same data, but III 2010, C. von Beeren from the colony of <tp:taxon-name>Leptogenys mutabilis</tp:taxon-name> (2); Bukit Rengit, Pahang, Malaysia (03°35.779N; 102°10.814E, altitude 72 m): C. von Beeren and V. Witte (8).</p></tp:treatment-sec><tp:treatment-sec sec-type="Distribution"><title>Distribution.</title><p>Peninsular Malaysia.</p></tp:treatment-sec><tp:treatment-sec sec-type="Symbiotic hosts"><title>Symbiotic hosts.</title><p><tp:taxon-name>Leptogenys distinguenda</tp:taxon-name> and <tp:taxon-name>Leptogenys mutabilis</tp:taxon-name>.</p></tp:treatment-sec><tp:treatment-sec sec-type="Diagnosis"><title>Diagnosis.</title><p>This species is closely similar to <tp:taxon-name>Maschwitzia watanabei</tp:taxon-name> in general appearance, but is distinguished from it by the pronotum being narrower around the posterior margin and the aedeagus being different in shape, especially with the apical part of the median lobe being strongly widened apically and not excavated paramerally.</p></tp:treatment-sec><tp:treatment-sec sec-type="Comments"><title>Comments.</title><p>Two specimens were collected for the first time from the end of a migration column of <tp:taxon-name>Leptogenys mutabilis</tp:taxon-name> (new host record).</p></tp:treatment-sec></tp:taxon-treatment><tp:taxon-treatment><tp:treatment-meta><mixed-citation publication-type="journal"><person-group><name><surname>Maruyama</surname><given-names>Munetoshi</given-names></name><name><surname>von Beeren</surname><given-names>Christoph</given-names></name><name><surname>Hashim</surname><given-names>Rosli</given-names></name></person-group><article-title>Aleocharine rove beetles (Coleoptera, Staphylinidae) associated with <italic>Leptogenys</italic> Roger, 1861 (Hymenoptera, Formicidae) I. Review of three genera associated with <italic>L. distinguenda</italic> (Emery, 1887) and <italic>L. mutabilis</italic> (Smith, 1861)</article-title><source>Zookeys</source><day>1</day><month>10</month><year>2010</year><volume>2010</volume><issue>59</issue><fpage>47</fpage><lpage>60</lpage><pub-id pub-id-type="doi">10.3897/zookeys.59.510</pub-id></mixed-citation></tp:treatment-meta><tp:nomenclature><tp:taxon-name>
                            <tp:taxon-name-part taxon-name-part-type="genus">Maschwitzia</tp:taxon-name-part>
                            <tp:taxon-name-part taxon-name-part-type="species">derougemonti</tp:taxon-name-part>
                        </tp:taxon-name><tp:taxon-authority>(Pace, 1984)</tp:taxon-authority><tp:taxon-status xmlns:xlink="http://www.w3.org/1999/xlink" xlink:type="simple">comb. n.</tp:taxon-status><tp:nomenclature-citation-list><tp:nomenclature-citation><tp:taxon-name>Wroughtonilla derougemonti</tp:taxon-name><comment><xref ref-type="bibr" rid="B19">Pace 1984</xref>: 460 (original description).</comment></tp:nomenclature-citation></tp:nomenclature-citation-list></tp:nomenclature><tp:treatment-sec sec-type="Type locality"><title>Type locality.</title><p> Kalaw, Myanmar</p></tp:treatment-sec><tp:treatment-sec sec-type="Distribution"><title>Distribution.</title><p>Myanmar.</p></tp:treatment-sec><tp:treatment-sec sec-type="Symbiotic host"><title>Symbiotic host.</title><p>Unknown.</p></tp:treatment-sec><tp:treatment-sec sec-type="Diagnosis"><title>Diagnosis.</title><p>The aedeagal shape is clearly different from the other congeners in particular the parameral crest is larger and the apical lobe longer.</p></tp:treatment-sec><tp:treatment-sec sec-type="Comments"><title>Comments.</title><p>Only the holotype and one paratype are known. The original description by <xref ref-type="bibr" rid="B19">Pace (1984)</xref> agrees well with the characteristics of the other congeners. The symbiotic host is probably, <tp:taxon-name>Leptogenys distinguenda</tp:taxon-name> or its related species. However, Asian species of <tp:taxon-name>Leptogenys</tp:taxon-name> are in need of revision, and distributions of most known species, including <tp:taxon-name>Leptogenys distinguenda</tp:taxon-name>, are still uncertain.</p></tp:treatment-sec></tp:taxon-treatment><tp:taxon-treatment><tp:treatment-meta><mixed-citation publication-type="journal"><person-group><name><surname>Maruyama</surname><given-names>Munetoshi</given-names></name><name><surname>von Beeren</surname><given-names>Christoph</given-names></name><name><surname>Hashim</surname><given-names>Rosli</given-names></name></person-group><article-title>Aleocharine rove beetles (Coleoptera, Staphylinidae) associated with <italic>Leptogenys</italic> Roger, 1861 (Hymenoptera, Formicidae) I. Review of three genera associated with <italic>L. distinguenda</italic> (Emery, 1887) and <italic>L. mutabilis</italic> (Smith, 1861)</article-title><source>Zookeys</source><day>1</day><month>10</month><year>2010</year><volume>2010</volume><issue>59</issue><fpage>47</fpage><lpage>60</lpage><pub-id pub-id-type="doi">10.3897/zookeys.59.510</pub-id></mixed-citation></tp:treatment-meta><tp:nomenclature><tp:taxon-name>
                            <tp:taxon-name-part taxon-name-part-type="genus">Maschwitzia</tp:taxon-name-part>
                            <tp:taxon-name-part taxon-name-part-type="species">watanabei</tp:taxon-name-part>
                        </tp:taxon-name><tp:taxon-authority>(Maruyama, 2004)</tp:taxon-authority><tp:taxon-status xmlns:xlink="http://www.w3.org/1999/xlink" xlink:type="simple">comb. n.</tp:taxon-status><tp:nomenclature-citation-list><tp:nomenclature-citation><tp:taxon-name>Wroughtonilla watanabei</tp:taxon-name><comment><xref ref-type="bibr" rid="B15">Maruyama 2004</xref>: 92 (original description).</comment></tp:nomenclature-citation></tp:nomenclature-citation-list></tp:nomenclature><tp:treatment-sec sec-type="Type locality"><title>Type locality.</title><p>Bolikhamsai (Borikhamxay), Laos.</p></tp:treatment-sec><tp:treatment-sec sec-type="Distribution"><title>Distribution.</title><p>Laos.</p></tp:treatment-sec><tp:treatment-sec sec-type="Symbiotic host"><title>Symbiotic host.</title><p>Unknown.</p></tp:treatment-sec><tp:treatment-sec sec-type="Diagnosis"><title>Diagnosis.</title><p>This species is closely similar to <tp:taxon-name>Maschwitzia ulrichi</tp:taxon-name> in general appearance, but is distinguished from it by the pronotum being wider around the posterior margin and by the different shape of the aedeagus, especially the apical part of the median lobe being less widened apically and largely excavated paramerally.</p></tp:treatment-sec><tp:treatment-sec sec-type="Comments"><title>Comments.</title><p>Only the holotype is known. The symbiotic host is probably <tp:taxon-name>Leptogenys distinguenda</tp:taxon-name> or a related species, although <tp:taxon-name>Leptogenys distinguenda</tp:taxon-name> is not recorded from Laos at present.</p></tp:treatment-sec></tp:taxon-treatment><tp:taxon-treatment><tp:treatment-meta><mixed-citation publication-type="journal"><person-group><name><surname>Maruyama</surname><given-names>Munetoshi</given-names></name><name><surname>von Beeren</surname><given-names>Christoph</given-names></name><name><surname>Hashim</surname><given-names>Rosli</given-names></name></person-group><article-title>Aleocharine rove beetles (Coleoptera, Staphylinidae) associated with <italic>Leptogenys</italic> Roger, 1861 (Hymenoptera, Formicidae) I. Review of three genera associated with <italic>L. distinguenda</italic> (Emery, 1887) and <italic>L. mutabilis</italic> (Smith, 1861)</article-title><source>Zookeys</source><day>1</day><month>10</month><year>2010</year><volume>2010</volume><issue>59</issue><fpage>47</fpage><lpage>60</lpage><pub-id pub-id-type="doi">10.3897/zookeys.59.510</pub-id></mixed-citation></tp:treatment-meta><tp:nomenclature><tp:taxon-name>
                            <tp:taxon-name-part taxon-name-part-type="genus">Maschwitzia</tp:taxon-name-part>
                            <tp:taxon-name-part taxon-name-part-type="species">dilatata</tp:taxon-name-part>
                        </tp:taxon-name><tp:taxon-authority>(Pace, 2005)</tp:taxon-authority><tp:taxon-status xmlns:xlink="http://www.w3.org/1999/xlink" xlink:type="simple">comb. n.</tp:taxon-status><tp:nomenclature-citation-list><tp:nomenclature-citation><tp:taxon-name>Wroughtonilla dilatata</tp:taxon-name><comment><xref ref-type="bibr" rid="B21">Pace 2005</xref>: 147 (original description).</comment></tp:nomenclature-citation></tp:nomenclature-citation-list></tp:nomenclature><tp:treatment-sec sec-type="Type locality"><title>Type locality.</title><p>Umran, East Khasi Hills, Meghalaya, India.</p></tp:treatment-sec><tp:treatment-sec sec-type="Distribution"><title>Distribution.</title><p>Meghalaya, India.</p></tp:treatment-sec><tp:treatment-sec sec-type="Symbiotic host"><title>Symbiotic host.</title><p>Unknown.<!--PageBreak--></p></tp:treatment-sec><tp:treatment-sec sec-type="Diagnosis"><title>Diagnosis.</title><p>This species is closely similar to <tp:taxon-name>Maschwitzia ulrichi</tp:taxon-name> in general appearance, but is distinguished from it by the pronotum being wider around the posterior margin and by the different shape of aedeagus, especially the apical part of the median lobe being less widened apically and largely excavated paramerally.</p></tp:treatment-sec><tp:treatment-sec sec-type="Comments"><title>Comments.</title><p>Only the holotype has been known. The original description by <xref ref-type="bibr" rid="B21">Pace (2005)</xref> agrees well with the characteristics of the other congeners and he noted that this species is allied to <tp:taxon-name>Maschwitzia derougemonti</tp:taxon-name>. The symbiotic host is probably <tp:taxon-name>Leptogenys distinguenda</tp:taxon-name> or a related species.</p></tp:treatment-sec></tp:taxon-treatment><ref-list><ref id="B10"><mixed-citation xmlns:xlink="http://www.w3.org/1999/xlink" xlink:type="simple"><person-group><name name-style="western"><surname>Kistner</surname><given-names>DH</given-names></name></person-group>(<year>1989</year>)<article-title> New genera and species of Aleocharinae associated with ants of the genus Leptogenys and their relationships (Coleoptera: Staphylinidae; Hymenoptera: Formicidae).</article-title><source>Sociobiology</source><volume>15</volume>:<fpage>209</fpage>-<lpage>323</lpage>.</mixed-citation></ref><ref id="B12"><mixed-citation xmlns:xlink="http://www.w3.org/1999/xlink" xlink:type="simple"><person-group><name name-style="western"><surname>Kistner</surname><given-names>DH</given-names></name><name name-style="western"><surname>von Beeren</surname><given-names>C</given-names></name><name name-style="western"><surname>Witte</surname><given-names>V</given-names></name></person-group>(<year>2008</year>)<article-title> Redescription of generitype of Trachydonia and a new host record for Maschwitzia ulrichi (Coleoptera: Staphylinidae).</article-title><source>Sociobiology</source><volume>52</volume>:<fpage>497</fpage>-<lpage>524</lpage>.</mixed-citation></ref><ref id="B6"><mixed-citation xmlns:xlink="http://www.w3.org/1999/xlink" xlink:type="simple"><person-group><name name-style="western"><surname>Fenyes</surname><given-names>A</given-names></name></person-group>(<year>1920</year>) <source>Coleoptera: Fam. Staphylinidae, subfam. Aleocharinae. Genera Insectorum, fasc. 173b</source>: <fpage>111</fpage>–<lpage>414</lpage>.</mixed-citation></ref><ref id="B13"><mixed-citation xmlns:xlink="http://www.w3.org/1999/xlink" xlink:type="simple"><person-group><name name-style="western"><surname>Kistner</surname><given-names>DH</given-names></name><name name-style="western"><surname>Weissflog</surname><given-names>A</given-names></name><name name-style="western"><surname>Rościszewski</surname><given-names>K</given-names></name><name name-style="western"><surname>Maschwitz</surname><given-names>U</given-names></name></person-group>(<year>1997</year>)<article-title> New species, new genera, and new records of myrmecophiles associated with army ants (Aenictus sp.) with the description of a new subtribe of Staphylinidae (Coleoptera; Hymenoptera, Formicidae).</article-title><source>Sociobiology</source><volume>29</volume>:<fpage>123</fpage>-<lpage>221</lpage>.</mixed-citation></ref><ref id="B11"><mixed-citation xmlns:xlink="http://www.w3.org/1999/xlink" xlink:type="simple"><person-group><name name-style="western"><surname>Kistner</surname><given-names>DH</given-names></name><name name-style="western"><surname>Berghoff</surname><given-names>SM</given-names></name><name name-style="western"><surname>Maschwitz</surname><given-names>U</given-names></name></person-group>(<year>2003</year>)<article-title> Myrmecophilous Staphylinidae (Coleoptera) associated with Dorylus (Dichthadia) laevigatus (Hymenoptera: Formicidae) in Malaysia with studies of their behavior.</article-title><source>Sociobiology</source><volume>41</volume>:<fpage>209</fpage>-<lpage>264</lpage>.</mixed-citation></ref><ref id="B1"><mixed-citation xmlns:xlink="http://www.w3.org/1999/xlink" xlink:type="simple"><person-group><name name-style="western"><surname>Bernhauer</surname><given-names>M</given-names></name></person-group>(<year>1928</year>) <article-title>Zur Kenntnis der Staphyliniden-Gattung Zyras Steph. (17. Beitrag zur Staphylinidenfauna Afrikas)</article-title>. <source>Archiv für Naturgeschichte 92, Abreilung A</source> (<volume>7</volume>): <fpage>19</fpage>–<lpage>75</lpage>.</mixed-citation></ref><ref id="B15"><mixed-citation xmlns:xlink="http://www.w3.org/1999/xlink" xlink:type="simple"><person-group><name name-style="western"><surname>Maruyama</surname><given-names>M</given-names></name></person-group>(<year>2004</year>)<article-title> Two new species of the Lomechusini (Coleoptera: Staphylinidae: Aleocharinae) from Laos.</article-title><source>Entomological Review of Japan</source><volume>59</volume>:<fpage>87</fpage>-<lpage>97</lpage>.</mixed-citation></ref><ref id="B19"><mixed-citation xmlns:xlink="http://www.w3.org/1999/xlink" xlink:type="simple"><person-group><name name-style="western"><surname>Pace</surname><given-names>R</given-names></name></person-group>(<year>1984</year>)<article-title> Aleocharinae della Thailandia e della Birmania riportate da G. de Rougemont (Coleoptera, Staphylinidae).</article-title><source>Bolletino Museo Civico Storia Naturale Verona</source><volume>11</volume>:<fpage>427</fpage>-<lpage>468</lpage>.</mixed-citation></ref><ref id="B21"><mixed-citation xmlns:xlink="http://www.w3.org/1999/xlink" xlink:type="simple"><person-group><name name-style="western"><surname>Pace</surname><given-names>R</given-names></name></person-group>(<year>2005</year>)<article-title> Nuovo contributo alla conoscenza delle Aleocharinae dell’India (Coleoptera, Staphylinidae). Nouvelle Revue d’Entomologie (N.S.</article-title><source>)</source><volume>22</volume>:<fpage>141</fpage>-<lpage>153</lpage>.</mixed-citation></ref></ref-list></tp:taxon-treatment>
