# Supplementary material for: Aleocharine rove beetles (Coleoptera, Staphylinidae) associated with Leptogenys Roger, 1861 (Hymenoptera, Formicidae) I. Review of three genera associated with L. distinguenda (Emery, 1887) and L. mutabilis (Smith, 1861)
Source: Zookeys. 2010 Oct 1;(59):47–60. doi: 10.3897/zookeys.59.510 (PMC3088343; doi:10.3897/zookeys.59.510)
Supplement: XML Treatment for Togpelenys [file zookeys.59.510-treatment6.xml]

<!DOCTYPE tp:taxon-treatment
  PUBLIC "-//TaxonX//DTD Taxonomic Treatment Publishing DTD v0 20100105//EN" "tax-treatment-NSO.dtd">
<tp:taxon-treatment xmlns:tp="http://www.plazi.org/taxpub"><tp:treatment-meta><mixed-citation publication-type="journal"><person-group><name><surname>Maruyama</surname><given-names>Munetoshi</given-names></name><name><surname>von Beeren</surname><given-names>Christoph</given-names></name><name><surname>Hashim</surname><given-names>Rosli</given-names></name></person-group><article-title>Aleocharine rove beetles (Coleoptera, Staphylinidae) associated with <italic>Leptogenys</italic> Roger, 1861 (Hymenoptera, Formicidae) I. Review of three genera associated with <italic>L. distinguenda</italic> (Emery, 1887) and <italic>L. mutabilis</italic> (Smith, 1861)</article-title><source>Zookeys</source><day>1</day><month>10</month><year>2010</year><volume>2010</volume><issue>59</issue><fpage>47</fpage><lpage>60</lpage><pub-id pub-id-type="doi">10.3897/zookeys.59.510</pub-id></mixed-citation></tp:treatment-meta><tp:nomenclature><tp:taxon-name>
                        <tp:taxon-name-part taxon-name-part-type="genus">Togpelenys</tp:taxon-name-part>
                    </tp:taxon-name><tp:taxon-authority>Kistner, 1989</tp:taxon-authority><xref ref-type="fig" rid="F2">Fig. 6</xref><tp:nomenclature-citation-list><tp:nomenclature-citation><tp:taxon-name>Togpelenys</tp:taxon-name><comment><xref ref-type="bibr" rid="B10">Kistner 1989</xref>: 308 (original description).</comment></tp:nomenclature-citation></tp:nomenclature-citation-list></tp:nomenclature><tp:treatment-sec sec-type="Type species"><title>Type species.</title><p><tp:taxon-name>Togpelenys gigantea</tp:taxon-name> Kistner, 1989.</p></tp:treatment-sec><tp:treatment-sec sec-type="Diagnosis"><title>Diagnosis.</title><p>This genus is clearly distinguished from the other genera of <tp:taxon-name>Wroughtonilla</tp:taxon-name> group by the combination of the following character states: eyes extremely large; pronotum without superior marginal line of the pronotal hypomeron; pronotal disc quite convex, with a shallow and large longitudinal depression; pronotum and elytra covered with long, suberect macrosetae; and abdomen large, expanded, much wider than elytra.</p></tp:treatment-sec><tp:treatment-sec sec-type="Distribution"><title>Distribution.</title><p>Peninsular Malaysia.</p></tp:treatment-sec><tp:treatment-sec sec-type="Comments"><title>Comments.</title><p> Only the type species <tp:taxon-name>Togpelenys gigantea</tp:taxon-name> Kistner, 1989 has been known in the genus. Probably further species will be found from the regions around Peninsular Malaysia, e.g., Sumatra, Borneo and Java.</p></tp:treatment-sec><tp:taxon-treatment><tp:treatment-meta><mixed-citation publication-type="journal"><person-group><name><surname>Maruyama</surname><given-names>Munetoshi</given-names></name><name><surname>von Beeren</surname><given-names>Christoph</given-names></name><name><surname>Hashim</surname><given-names>Rosli</given-names></name></person-group><article-title>Aleocharine rove beetles (Coleoptera, Staphylinidae) associated with <italic>Leptogenys</italic> Roger, 1861 (Hymenoptera, Formicidae) I. Review of three genera associated with <italic>L. distinguenda</italic> (Emery, 1887) and <italic>L. mutabilis</italic> (Smith, 1861)</article-title><source>Zookeys</source><day>1</day><month>10</month><year>2010</year><volume>2010</volume><issue>59</issue><fpage>47</fpage><lpage>60</lpage><pub-id pub-id-type="doi">10.3897/zookeys.59.510</pub-id></mixed-citation></tp:treatment-meta><tp:nomenclature><tp:taxon-name>
                            <tp:taxon-name-part taxon-name-part-type="genus">Togpelenys</tp:taxon-name-part>
                            <tp:taxon-name-part taxon-name-part-type="species">gigantea</tp:taxon-name-part>
                        </tp:taxon-name><tp:taxon-authority>Kistner, 1989</tp:taxon-authority><xref ref-type="fig" rid="F2">Fig. 6</xref><tp:nomenclature-citation-list><tp:nomenclature-citation><tp:taxon-name>Togpelenys gigantea</tp:taxon-name><comment><xref ref-type="bibr" rid="B10">Kistner 1989</xref>: 312 (original description).</comment></tp:nomenclature-citation></tp:nomenclature-citation-list></tp:nomenclature><tp:treatment-sec sec-type="Type locality"><title>Type locality.</title><p> Ulu Gombak, Selangor, Malaysia.</p></tp:treatment-sec><tp:treatment-sec sec-type="Additional record"><title>Additional record.</title><p>Bukit Rengit (03°35.779N; 102°10.814E; 72 m alt.), Pahang, Malaysia, III 2009, C. von Beeren and V. Witte (2 males).</p></tp:treatment-sec><tp:treatment-sec sec-type="Distribution"><title>Distribution.</title><p>Peninsular Malaysia.</p></tp:treatment-sec><tp:treatment-sec sec-type="Symbiotic host"><title>Symbiotic host.</title><p><tp:taxon-name>Leptogenys distinguenda</tp:taxon-name>.</p></tp:treatment-sec><tp:treatment-sec sec-type="Diagnosis"><title>Diagnosis.</title><p>This species is easily distinguished from the other species of <tp:taxon-name>Wroughtonilla</tp:taxon-name> as well as its allied genera by the generic diagnosis.</p></tp:treatment-sec><tp:treatment-sec sec-type="Comments"><title>Comments.</title><p> Rare species, newly recorded from Pahang. In the type locality, Ulu Gombak, Selangor, no additional specimen has been collected despite more than 40 colonies having been examined in the last few years (von Beeren and Witte, <!--PageBreak-->personal observations; the type series were collected in 1982). We are not sure whether this is due to environmental changes in Ulu Gombak or simply due to rarity of this species.</p></tp:treatment-sec></tp:taxon-treatment><tp:treatment-sec><!--Section generated to contain objects referenced in tp:taxon-treatment.--><fig id="F2" position="float" orientation="portrait"><label>Figures 5–8.</label><caption><p>Type species of the genera <tp:taxon-name>Maschwitzia</tp:taxon-name>, <tp:taxon-name>Togpelenys</tp:taxon-name> and <tp:taxon-name>Witteia</tp:taxon-name> <bold>5</bold>  <tp:taxon-name>Maschwitzia ulrichi</tp:taxon-name>, dorsal habitus <bold>6</bold>  <tp:taxon-name>Togpelenys gigantea</tp:taxon-name>, dorsal habitus <bold>7</bold>  <tp:taxon-name>Witteia dentilabrum</tp:taxon-name> gen. et sp. n., dorsal habitus <bold>8</bold>  ditto, head and pronotum, dorsal view.</p></caption><graphic xmlns:xlink="http://www.w3.org/1999/xlink" xlink:href="ZooKeys-059-047-g002.jpg" position="float" orientation="portrait" xlink:type="simple"/></fig></tp:treatment-sec><ref-list><ref id="B10"><mixed-citation xmlns:xlink="http://www.w3.org/1999/xlink" xlink:type="simple"><person-group><name name-style="western"><surname>Kistner</surname><given-names>DH</given-names></name></person-group>(<year>1989</year>)<article-title> New genera and species of Aleocharinae associated with ants of the genus Leptogenys and their relationships (Coleoptera: Staphylinidae; Hymenoptera: Formicidae).</article-title><source>Sociobiology</source><volume>15</volume>:<fpage>209</fpage>-<lpage>323</lpage>.</mixed-citation></ref></ref-list></tp:taxon-treatment>
