# Supplementary material for: Aleocharine rove beetles (Coleoptera, Staphylinidae) associated with Leptogenys Roger, 1861 (Hymenoptera, Formicidae) I. Review of three genera associated with L. distinguenda (Emery, 1887) and L. mutabilis (Smith, 1861)
Source: Zookeys. 2010 Oct 1;(59):47–60. doi: 10.3897/zookeys.59.510 (PMC3088343; doi:10.3897/zookeys.59.510)
Supplement: XML Treatment for Witteia [file zookeys.59.510-treatment8.xml]

<!DOCTYPE tp:taxon-treatment
  PUBLIC "-//TaxonX//DTD Taxonomic Treatment Publishing DTD v0 20100105//EN" "tax-treatment-NSO.dtd">
<tp:taxon-treatment xmlns:tp="http://www.plazi.org/taxpub"><tp:treatment-meta><mixed-citation publication-type="journal"><person-group><name><surname>Maruyama</surname><given-names>Munetoshi</given-names></name><name><surname>von Beeren</surname><given-names>Christoph</given-names></name><name><surname>Hashim</surname><given-names>Rosli</given-names></name></person-group><article-title>Aleocharine rove beetles (Coleoptera, Staphylinidae) associated with <italic>Leptogenys</italic> Roger, 1861 (Hymenoptera, Formicidae) I. Review of three genera associated with <italic>L. distinguenda</italic> (Emery, 1887) and <italic>L. mutabilis</italic> (Smith, 1861)</article-title><source>Zookeys</source><day>1</day><month>10</month><year>2010</year><volume>2010</volume><issue>59</issue><fpage>47</fpage><lpage>60</lpage><pub-id pub-id-type="doi">10.3897/zookeys.59.510</pub-id></mixed-citation></tp:treatment-meta><tp:nomenclature><tp:taxon-name>
                        <tp:taxon-name-part taxon-name-part-type="genus">Witteia</tp:taxon-name-part>
		                    <object-id xmlns:xlink="http://www.w3.org/1999/xlink" xlink:type="simple">urn:lsid:zoobank.org:act:B3D89EA2-4867-40F5-9817-E6E108D0BA2B</object-id>
                    </tp:taxon-name><tp:taxon-authority>Maruyama &amp; von Beeren</tp:taxon-authority><tp:taxon-status xmlns:xlink="http://www.w3.org/1999/xlink" xlink:type="simple">gen. n.</tp:taxon-status><xref ref-type="fig" rid="F2">Figs 7</xref><xref ref-type="fig" rid="F4">18</xref></tp:nomenclature><tp:treatment-sec sec-type="Type species"><title>Type species.</title><p> <tp:taxon-name>Witteia dentilabrum</tp:taxon-name> sp. n.</p></tp:treatment-sec><tp:treatment-sec sec-type="Etymology"><title>Etymology.</title><p> Dedicated to Dr. Volker Witte for his contribution to the biology of <tp:taxon-name>Leptogenys</tp:taxon-name> ants and their symbionts. Gender, feminine.</p></tp:treatment-sec><tp:treatment-sec sec-type="Diagnosis"><title>Diagnosis.</title><p>This genus is similar to <tp:taxon-name>Maschwitzia</tp:taxon-name> Kistner, 1989 in body shape and punctation of body surface, but may easily be distinguished from it by the labrum being strongly sclerotized and with a pair of spines; the inner margins of the mandibles emarginate at middle; the lateral projections of the labial apodeme curved apically; the extremely large eyes; the longer antennae; and the longer legs.</p></tp:treatment-sec><tp:treatment-sec sec-type="Description"><title>Description.</title><sec sec-type="Body"><title>Body</title><p> (<xref ref-type="fig" rid="F2">Fig. 7</xref>) elongate, flattened; surface of fore body (<xref ref-type="fig" rid="F2">Fig. 8</xref>) weakly rugose, reticulated, somewhat matte.</p></sec><sec sec-type="Head"><title>Head</title><p> (<xref ref-type="fig" rid="F2">Figs 7–8</xref>) transverse, with eyes extremely large, somewhat shorter than head, with a round depression above; clypeus truncate apically. Labrum (<xref ref-type="fig" rid="F2">Figs 8</xref>–<xref ref-type="fig" rid="F3">9</xref>) strongly sclerotized, with a pair of projections laterally (<xref ref-type="fig" rid="F3">Figs 9</xref>: arrow). Mandibles asymmetrical, strongly curved, each apex acutely pointed; inner margin of left mandible (<xref ref-type="fig" rid="F3">Fig. 10</xref>) shallowly emarginate; that of right (<xref ref-type="fig" rid="F3">Fig. 11</xref>) rather largely emarginated. Mentum (<xref ref-type="fig" rid="F3">Fig. 12</xref>) trapezoidal, with several thick setae, with sparse pseudopores. Labium (<xref ref-type="fig" rid="F3">Fig. 13</xref>) broad; prementum with a setal pore and 2 real pores near base, with several pseudopores around inner ridges; apodeme without median projection, with lateral projection curved apically; ligula long, each lobe with a large setulum and three small setula; labial palpus with segment I long and apically dilated; segment II half as long as I; segment III thin, parallel-sided, slightly shorter than II.</p></sec><sec sec-type="Pronotum"><title>Pronotum</title><p> (<xref ref-type="fig" rid="F2">Figs 7–8</xref>) with disc well margined, slightly convex, with a narrow longitudinal groove medially and a pair of depressions postero-laterally. Mesocoxal cavity well margined; process of metaventrite narrow, pointed at apex.</p></sec><sec sec-type="Elytra"><title>Elytra</title><p> (<xref ref-type="fig" rid="F2">Fig. 7</xref>) apically widened, laterally with a pair of rather high carinae, that are slightly curved inwards.</p></sec><sec sec-type="Legs"><title>Legs</title><p> (<xref ref-type="fig" rid="F2">Fig. 7</xref>) very long, thin; femora slightly narrowed apically near apex; tibiae somewhat widened around middle to basal 1/3, their bases constricted; tibiae very thin, filiform.</p></sec><sec sec-type="Abdomen"><title>Abdomen</title><p> (<xref ref-type="fig" rid="F2">Fig. 7</xref>) fusiform, flattened, widest around apex of segment III; surface smooth, sparsely punctured, shining. Median lobe of aedeagus (<xref ref-type="fig" rid="F4">Figs 16–17</xref>) with long and narrow apical part, with a small projection near base of apical part (<xref ref-type="fig" rid="F4">Fig. 16</xref>: arrow). Paramere with apical lobe slightly widened apically.<!--PageBreak--></p><fig id="F3" position="float" orientation="portrait"><label>Figures 9–13.</label><caption><p>Mouthparts of <tp:taxon-name>Witteia dentilabrum</tp:taxon-name> gen. et sp. n. <bold>9</bold> labrum, left side, dorsal view <bold>10</bold> left mandible, dorsal view <bold>11</bold> right mandible, dorsal view <bold>12</bold> mentum, ventral view <bold>13</bold> labium, ventral view.</p></caption><graphic xmlns:xlink="http://www.w3.org/1999/xlink" xlink:href="ZooKeys-059-047-g003.jpg" position="float" orientation="portrait" xlink:type="simple"/></fig><fig id="F4" position="float" orientation="portrait"><label>Figures 14–18.</label><caption><p>Terminalia of <tp:taxon-name>Witteia dentilabrum</tp:taxon-name> gen. et sp. n. <bold>14</bold> Male tergite VIII, dorsal view <bold>15</bold> male sternite VIII, ventral view <bold>16</bold> median lobe of aedeagus, lateral view <bold>17</bold> ditto, apical part <bold>18</bold> spermatheca.</p></caption><graphic xmlns:xlink="http://www.w3.org/1999/xlink" xlink:href="ZooKeys-059-047-g004.jpg" position="float" orientation="portrait" xlink:type="simple"/></fig></sec></tp:treatment-sec><tp:taxon-treatment><tp:treatment-meta><mixed-citation publication-type="journal"><person-group><name><surname>Maruyama</surname><given-names>Munetoshi</given-names></name><name><surname>von Beeren</surname><given-names>Christoph</given-names></name><name><surname>Hashim</surname><given-names>Rosli</given-names></name></person-group><article-title>Aleocharine rove beetles (Coleoptera, Staphylinidae) associated with <italic>Leptogenys</italic> Roger, 1861 (Hymenoptera, Formicidae) I. Review of three genera associated with <italic>L. distinguenda</italic> (Emery, 1887) and <italic>L. mutabilis</italic> (Smith, 1861)</article-title><source>Zookeys</source><day>1</day><month>10</month><year>2010</year><volume>2010</volume><issue>59</issue><fpage>47</fpage><lpage>60</lpage><pub-id pub-id-type="doi">10.3897/zookeys.59.510</pub-id></mixed-citation></tp:treatment-meta><tp:nomenclature><tp:taxon-name>
                            <tp:taxon-name-part taxon-name-part-type="genus">Witteia</tp:taxon-name-part>
                            <tp:taxon-name-part taxon-name-part-type="species">dentilabrum</tp:taxon-name-part>
		                        <object-id xmlns:xlink="http://www.w3.org/1999/xlink" xlink:type="simple">urn:lsid:zoobank.org:act:EF84731E-0E8D-486B-859B-DBD89510FC8A</object-id>
                        </tp:taxon-name><tp:taxon-authority>Maruyama &amp; von Beeren</tp:taxon-authority><tp:taxon-status xmlns:xlink="http://www.w3.org/1999/xlink" xlink:type="simple">sp. n.</tp:taxon-status><xref ref-type="fig" rid="F2">Figs 7</xref><xref ref-type="fig" rid="F4">18</xref></tp:nomenclature><tp:treatment-sec sec-type="Etymology"><title>Etymology.</title><p>Referring to the lateral projections on the labrum which is a unique character state in <tp:taxon-name>Witteia</tp:taxon-name>.</p></tp:treatment-sec><tp:treatment-sec sec-type="Type series"><title>Type series.</title><p> Holotype, male, Ulu Gombak (University Malaya Field Studies Centre, 03°19.479N; 101°45.170E, 220–250 m alt.), Selangor, Malaysia, III 2009, C. von Beeren and V. Witte, from a colony of <tp:taxon-name>Leptogenys distinguenda</tp:taxon-name> (KUM). Paratypes: same data as holotype (2 males, 1 female); same data, but VIII 2008, C. von Beeren (10); same data, but VIII 2008, C. von Beeren (8); same data, but IX 2009, Y. Nakase (2).</p></tp:treatment-sec><tp:treatment-sec sec-type="Type locality"><title>Type locality.</title><p>Ulu Gombak, Selangor, Malaysia.</p></tp:treatment-sec><tp:treatment-sec sec-type="Distribution"><title>Distribution.</title><p>Peninsular Malaysia.</p></tp:treatment-sec><tp:treatment-sec sec-type="Symbiotic host"><title>Symbiotic host.</title><p><tp:taxon-name>Leptogenys distinguenda</tp:taxon-name>.</p></tp:treatment-sec><tp:treatment-sec sec-type="Diagnosis"><title>Diagnosis.</title><p>This species is closely similar in general appearance to <tp:taxon-name>Witteia borneensis</tp:taxon-name> (Pace, 1986), comb. n., from Sabah, Borneo, but is distinguished from it by the larger body and the smaller apical part of the spermatheca.</p></tp:treatment-sec><tp:treatment-sec sec-type="Description"><title>Description.</title><sec sec-type="Body"><title>Body</title><p> (<xref ref-type="fig" rid="F2">Fig. 7</xref>) color reddish brown, but head completely black, mouthparts, legs, apex of abdomen lighter, medial areas of abdominal segments V and VI infuscate. Head (<xref ref-type="fig" rid="F2">Figs 7–8</xref>) sparsely covered with setae; surface finely reticulated. Antennae (<xref ref-type="fig" rid="F2">Figs 7–8</xref>) long, filiform; all segments longer than wide; segments III-X almost twice as long as wide; segment XI elongate. Pronotum (<xref ref-type="fig" rid="F2">Figs 7–8</xref>) subquadrate, subparallel-sided, slightly wider than long (width/length = 1.11–1.18); surface moderately covered with minute setae, with some minute macrosetae laterally. Abdomen with anterior margins of sternites IV-VI produced medially; tergite VIII (<xref ref-type="fig" rid="F4">Fig. 14</xref>) crenulate apically, with 8 macrosetae; sternite VIII (<xref ref-type="fig" rid="F4">Fig. 15</xref>) rounded apically.</p></sec><sec sec-type="Male"><title>Male:</title><p> sternite VIII with 11–12 macrosetae. Median lobe of aedeagus (<xref ref-type="fig" rid="F4">Figs 16–17</xref>) with large parameral crest; apical part roundly convex paramerally; apical lobe slightly trilobed; copulatory piece with a short flagellum.</p></sec><sec sec-type="Female"><title>Female:</title><p> sternite VIII with 8–9 macrosetae. Spermatheca (<xref ref-type="fig" rid="F4">Fig. 18</xref>) with basal part dilated apically, coiled near base, curved near apex; apical part short.</p></sec><sec sec-type="Measurements"><title>Measurements:</title><p> BL, ≈ 4.2–5.1; FBL, ≈ 1.8–2.0; HL, 0.660–0.738; HW, 0.887–0.988; AL, ≈ 2.8–3.1; PL, 0.806–0.950; PW, 0.725–0.800; HTL, 1.238–1.438.</p></sec></tp:treatment-sec><tp:treatment-sec sec-type="Comments"><title>Comments.</title><p> Commonly found in <tp:taxon-name>Leptogenys distinguenda</tp:taxon-name> colonies together with <tp:taxon-name>Maschwitzia ulrichi</tp:taxon-name>, but less frequent than the latter species.</p></tp:treatment-sec></tp:taxon-treatment><tp:taxon-treatment><tp:treatment-meta><mixed-citation publication-type="journal"><person-group><name><surname>Maruyama</surname><given-names>Munetoshi</given-names></name><name><surname>von Beeren</surname><given-names>Christoph</given-names></name><name><surname>Hashim</surname><given-names>Rosli</given-names></name></person-group><article-title>Aleocharine rove beetles (Coleoptera, Staphylinidae) associated with <italic>Leptogenys</italic> Roger, 1861 (Hymenoptera, Formicidae) I. Review of three genera associated with <italic>L. distinguenda</italic> (Emery, 1887) and <italic>L. mutabilis</italic> (Smith, 1861)</article-title><source>Zookeys</source><day>1</day><month>10</month><year>2010</year><volume>2010</volume><issue>59</issue><fpage>47</fpage><lpage>60</lpage><pub-id pub-id-type="doi">10.3897/zookeys.59.510</pub-id></mixed-citation></tp:treatment-meta><tp:nomenclature><tp:taxon-name>
                            <tp:taxon-name-part taxon-name-part-type="genus">Witteia</tp:taxon-name-part>
                            <tp:taxon-name-part taxon-name-part-type="species">borneensis</tp:taxon-name-part>
                        </tp:taxon-name><tp:taxon-authority>(Pace, 1986)</tp:taxon-authority><tp:taxon-status xmlns:xlink="http://www.w3.org/1999/xlink" xlink:type="simple">comb. n.</tp:taxon-status><tp:nomenclature-citation-list><tp:nomenclature-citation><tp:taxon-name>Wroughtonilla borneensis</tp:taxon-name><comment><xref ref-type="bibr" rid="B20">Pace 1986</xref>: 204.</comment></tp:nomenclature-citation></tp:nomenclature-citation-list></tp:nomenclature><tp:treatment-sec sec-type="Type locality"><title>Type locality.</title><p>Pangi, Sabah, Malaysia.</p></tp:treatment-sec><tp:treatment-sec sec-type="Diagnosis"><title>Diagnosis.</title><p>This species is closely similar in general appearance to <tp:taxon-name>Witteia dentilabrum</tp:taxon-name> sp. n. from Selangor, Malaysia, but is distinguished from it by the smaller body (3.0 mm) and the larger apical part of the spermatheca.</p></tp:treatment-sec><tp:treatment-sec sec-type="Distribution"><title>Distribution.</title><p> Sabah, Borneo; Burma.</p></tp:treatment-sec><tp:treatment-sec sec-type="Comments"><title>Comments.</title><p> This species was described based on a single specimen from Sabah, Borneo. In the original description <xref ref-type="bibr" rid="B20">Pace (1986)</xref> illustrated the habitus and spermatheca. The habitus illustration shows the labrum with a pair of projections that is an autapomorphy of <tp:taxon-name>Witteia</tp:taxon-name>. This species is probably associated with <tp:taxon-name>Leptogenys distinguenda</tp:taxon-name>.<!--PageBreak--></p></tp:treatment-sec></tp:taxon-treatment><tp:treatment-sec><!--Section generated to contain objects referenced in tp:taxon-treatment.--><fig id="F2" position="float" orientation="portrait"><label>Figures 5–8.</label><caption><p>Type species of the genera <tp:taxon-name>Maschwitzia</tp:taxon-name>, <tp:taxon-name>Togpelenys</tp:taxon-name> and <tp:taxon-name>Witteia</tp:taxon-name> <bold>5</bold>  <tp:taxon-name>Maschwitzia ulrichi</tp:taxon-name>, dorsal habitus <bold>6</bold>  <tp:taxon-name>Togpelenys gigantea</tp:taxon-name>, dorsal habitus <bold>7</bold>  <tp:taxon-name>Witteia dentilabrum</tp:taxon-name> gen. et sp. n., dorsal habitus <bold>8</bold>  ditto, head and pronotum, dorsal view.</p></caption><graphic xmlns:xlink="http://www.w3.org/1999/xlink" xlink:href="ZooKeys-059-047-g002.jpg" position="float" orientation="portrait" xlink:type="simple"/></fig></tp:treatment-sec><ref-list><ref id="B20"><mixed-citation xmlns:xlink="http://www.w3.org/1999/xlink" xlink:type="simple"><person-group><name name-style="western"><surname>Pace</surname><given-names>R</given-names></name></person-group>(<year>1986</year>)<article-title> Aleocharinae dell’Asia sudorientale raccolte da G. de Rougemont (Coleoptera, Staphylinidae).</article-title><source>Bolletino Museo Civico Storia Naturale Verona</source><volume>13</volume>:<fpage>139</fpage>-<lpage>237</lpage>.</mixed-citation></ref></ref-list></tp:taxon-treatment>
